# Supplementary material for: Determinants of habitat suitability models transferability across geographically disjunct populations: Insights from Vipera ursinii urs inii
Source: Ecol Evol. 2021 Mar 17;11(9):3991–4011. doi: 10.1002/ece3.7294 (PMC8093743; doi:10.1002/ece3.7294)
Supplement: Supplementary file 2 — Supplementary Material [file ECE3-11-3991-s001.xlsx]

## Sheet: SpBlockHSMs_BlockCV_ExtValidati
Predictive performance, in terms of AUC and Continuous Boyce Index, of the HSMs fitted for each combination of calibration group (‘France’, ‘Italy’, ‘Joint’) * occurrence data size (‘Full’, ‘Thin’) * set of predictors (‘Ecol’, ‘VIF’) * algorithm (GAM, GBM), when validated upon spatially independent test samples drawn from the calibration region (‘SpBlock CV’), as well as on test data drawn from t…
Calibration group	Presence data size	Set of predictors	Algorithm	Replicate	Calibration CV fold	Validation	AUC	Boyce index	Non-analog test sites (%)
Italy	full	Ecol	GAM	Rep_1	1	SpBlock CV	0.874	NA	74.4
Italy	full	Ecol	GAM	Rep_1	2	SpBlock CV	0.999	0.416	71.7
Italy	full	Ecol	GAM	Rep_2	1	SpBlock CV	0.991	0.218	70.4
Italy	full	Ecol	GAM	Rep_2	2	SpBlock CV	0.995	0.332	75.7
Italy	full	Ecol	GAM	Rep_3	1	SpBlock CV	0.97	0.595	70.7
Italy	full	Ecol	GAM	Rep_3	2	SpBlock CV	0.995	0.721	72.3
Italy	full	Ecol	GAM	Rep_4	1	SpBlock CV	0.811	NA	69.5
Italy	full	Ecol	GAM	Rep_4	2	SpBlock CV	0.979	NA	69.2
Italy	full	Ecol	GAM	Rep_5	1	SpBlock CV	0.889	NA	72
Italy	full	Ecol	GAM	Rep_5	2	SpBlock CV	0.999	0.776	72.6
Italy	full	Ecol	GAM	Rep_6	1	SpBlock CV	0.911	0.295	70.7
Italy	full	Ecol	GAM	Rep_6	2	SpBlock CV	0.998	0.873	72.4
Italy	full	Ecol	GAM	Rep_7	1	SpBlock CV	0.843	-0.1	70.7
Italy	full	Ecol	GAM	Rep_7	2	SpBlock CV	0.999	0.931	71.6
Italy	full	Ecol	GAM	Rep_8	1	SpBlock CV	0.76	0.418	71.4
Italy	full	Ecol	GAM	Rep_8	2	SpBlock CV	0.998	0.808	74.4
Italy	full	Ecol	GAM	Rep_9	1	SpBlock CV	0.978	0.341	65.9
Italy	full	Ecol	GAM	Rep_9	2	SpBlock CV	0.997	0.774	74.8
Italy	full	Ecol	GAM	Rep_10	1	SpBlock CV	0.983	0.256	75.6
Italy	full	Ecol	GAM	Rep_10	2	SpBlock CV	0.997	0.434	72.2
Italy	full	Ecol	GBM	Rep_1	1	SpBlock CV	0.996	0.663	74.4
Italy	full	Ecol	GBM	Rep_1	2	SpBlock CV	0.999	0.904	71.7
Italy	full	Ecol	GBM	Rep_2	1	SpBlock CV	0.996	0.733	70.4
Italy	full	Ecol	GBM	Rep_2	2	SpBlock CV	0.997	0.866	75.7
Italy	full	Ecol	GBM	Rep_3	1	SpBlock CV	0.99	0.803	70.7
Italy	full	Ecol	GBM	Rep_3	2	SpBlock CV	0.996	0.943	72.3
Italy	full	Ecol	GBM	Rep_4	1	SpBlock CV	0.995	0.794	69.5
Italy	full	Ecol	GBM	Rep_4	2	SpBlock CV	0.998	0.545	69.2
Italy	full	Ecol	GBM	Rep_5	1	SpBlock CV	0.992	0.889	72
Italy	full	Ecol	GBM	Rep_5	2	SpBlock CV	0.996	0.951	72.6
Italy	full	Ecol	GBM	Rep_6	1	SpBlock CV	0.994	0.647	70.7
Italy	full	Ecol	GBM	Rep_6	2	SpBlock CV	0.995	0.908	72.4
Italy	full	Ecol	GBM	Rep_7	1	SpBlock CV	0.993	0.765	70.7
Italy	full	Ecol	GBM	Rep_7	2	SpBlock CV	0.997	0.7	71.6
Italy	full	Ecol	GBM	Rep_8	1	SpBlock CV	0.992	0.73	71.4
Italy	full	Ecol	GBM	Rep_8	2	SpBlock CV	0.996	0.981	74.4
Italy	full	Ecol	GBM	Rep_9	1	SpBlock CV	0.995	0.8	65.9
Italy	full	Ecol	GBM	Rep_9	2	SpBlock CV	0.996	0.971	74.8
Italy	full	Ecol	GBM	Rep_10	1	SpBlock CV	0.995	0.723	75.6
Italy	full	Ecol	GBM	Rep_10	2	SpBlock CV	0.998	0.915	72.2
Italy	full	StepwiseVIF	GAM	Rep_1	1	SpBlock CV	0.979	0.288	71.2
Italy	full	StepwiseVIF	GAM	Rep_1	2	SpBlock CV	0.998	0.485	65.9
Italy	full	StepwiseVIF	GAM	Rep_2	1	SpBlock CV	0.987	0.277	67.1
Italy	full	StepwiseVIF	GAM	Rep_2	2	SpBlock CV	0.995	0.011	68.4
Italy	full	StepwiseVIF	GAM	Rep_3	1	SpBlock CV	0.92	0.66	65.3
Italy	full	StepwiseVIF	GAM	Rep_3	2	SpBlock CV	0.994	0.912	65.7
Italy	full	StepwiseVIF	GAM	Rep_4	1	SpBlock CV	0.974	0.523	68.4
Italy	full	StepwiseVIF	GAM	Rep_4	2	SpBlock CV	0.982	0.096	68.6
Italy	full	StepwiseVIF	GAM	Rep_5	1	SpBlock CV	0.939	-0.391	64.4
Italy	full	StepwiseVIF	GAM	Rep_5	2	SpBlock CV	0.995	-0.262	69.3
Italy	full	StepwiseVIF	GAM	Rep_6	1	SpBlock CV	0.928	-0.13	62.3
Italy	full	StepwiseVIF	GAM	Rep_6	2	SpBlock CV	0.995	0.489	69
Italy	full	StepwiseVIF	GAM	Rep_7	1	SpBlock CV	0.902	0.182	71.1
Italy	full	StepwiseVIF	GAM	Rep_7	2	SpBlock CV	0.997	0.596	68.8
Italy	full	StepwiseVIF	GAM	Rep_8	1	SpBlock CV	0.917	-0.296	63
Italy	full	StepwiseVIF	GAM	Rep_8	2	SpBlock CV	0.993	0.817	69.3
Italy	full	StepwiseVIF	GAM	Rep_9	1	SpBlock CV	0.921	0.645	64.4
Italy	full	StepwiseVIF	GAM	Rep_9	2	SpBlock CV	0.994	0.226	66.5
Italy	full	StepwiseVIF	GAM	Rep_10	1	SpBlock CV	0.98	0.723	66.4
Italy	full	StepwiseVIF	GAM	Rep_10	2	SpBlock CV	0.995	0.367	67.1
Italy	full	StepwiseVIF	GBM	Rep_1	1	SpBlock CV	0.997	0.745	71.2
Italy	full	StepwiseVIF	GBM	Rep_1	2	SpBlock CV	0.999	0.865	65.9
Italy	full	StepwiseVIF	GBM	Rep_2	1	SpBlock CV	0.996	0.961	67.1
Italy	full	StepwiseVIF	GBM	Rep_2	2	SpBlock CV	0.997	0.969	68.4
Italy	full	StepwiseVIF	GBM	Rep_3	1	SpBlock CV	0.988	0.801	65.3
Italy	full	StepwiseVIF	GBM	Rep_3	2	SpBlock CV	0.998	0.937	65.7
Italy	full	StepwiseVIF	GBM	Rep_4	1	SpBlock CV	0.975	0.83	68.4
Italy	full	StepwiseVIF	GBM	Rep_4	2	SpBlock CV	0.998	0.956	68.6
Italy	full	StepwiseVIF	GBM	Rep_5	1	SpBlock CV	0.992	0.785	64.4
Italy	full	StepwiseVIF	GBM	Rep_5	2	SpBlock CV	0.996	0.974	69.3
Italy	full	StepwiseVIF	GBM	Rep_6	1	SpBlock CV	0.992	0.776	62.3
Italy	full	StepwiseVIF	GBM	Rep_6	2	SpBlock CV	0.998	0.907	69
Italy	full	StepwiseVIF	GBM	Rep_7	1	SpBlock CV	0.991	0.538	71.1
Italy	full	StepwiseVIF	GBM	Rep_7	2	SpBlock CV	0.999	0.957	68.8
Italy	full	StepwiseVIF	GBM	Rep_8	1	SpBlock CV	0.974	0.883	63
Italy	full	StepwiseVIF	GBM	Rep_8	2	SpBlock CV	0.996	0.963	69.3
Italy	full	StepwiseVIF	GBM	Rep_9	1	SpBlock CV	0.975	0.837	64.4
Italy	full	StepwiseVIF	GBM	Rep_9	2	SpBlock CV	0.996	0.96	66.5
Italy	full	StepwiseVIF	GBM	Rep_10	1	SpBlock CV	0.997	0.878	66.4
Italy	full	StepwiseVIF	GBM	Rep_10	2	SpBlock CV	0.999	0.767	67.1
Italy	thin	Ecol	GAM	Rep_1	1	SpBlock CV	0.967	0.775	66.9
Italy	thin	Ecol	GAM	Rep_1	2	SpBlock CV	0.983	-0.106	65.7
Italy	thin	Ecol	GAM	Rep_2	1	SpBlock CV	0.959	0.487	75.6
Italy	thin	Ecol	GAM	Rep_2	2	SpBlock CV	0.988	0.527	62.5
Italy	thin	Ecol	GAM	Rep_3	1	SpBlock CV	0.94	0.188	77.6
Italy	thin	Ecol	GAM	Rep_3	2	SpBlock CV	0.987	0.714	71.4
Italy	thin	Ecol	GAM	Rep_4	1	SpBlock CV	0.981	-0.123	77.1
Italy	thin	Ecol	GAM	Rep_4	2	SpBlock CV	0.988	0.535	62.9
Italy	thin	Ecol	GAM	Rep_5	1	SpBlock CV	0.967	0.698	68.9
Italy	thin	Ecol	GAM	Rep_5	2	SpBlock CV	0.986	0.659	71.9
Italy	thin	Ecol	GAM	Rep_6	1	SpBlock CV	0.977	0.823	73.8
Italy	thin	Ecol	GAM	Rep_6	2	SpBlock CV	0.978	0.223	67.5
Italy	thin	Ecol	GAM	Rep_7	1	SpBlock CV	0.977	0.692	80.3
Italy	thin	Ecol	GAM	Rep_7	2	SpBlock CV	0.99	0.129	68.5
Italy	thin	Ecol	GAM	Rep_8	1	SpBlock CV	0.887	0.582	72.8
Italy	thin	Ecol	GAM	Rep_8	2	SpBlock CV	0.981	0.172	70.9
Italy	thin	Ecol	GAM	Rep_9	1	SpBlock CV	0.961	0.035	66.6
Italy	thin	Ecol	GAM	Rep_9	2	SpBlock CV	0.853	1	70.4
Italy	thin	Ecol	GAM	Rep_10	1	SpBlock CV	0.846	NA	74.3
Italy	thin	Ecol	GAM	Rep_10	2	SpBlock CV	0.991	0.937	65.3
Italy	thin	Ecol	GBM	Rep_1	1	SpBlock CV	0.98	0.85	66.9
Italy	thin	Ecol	GBM	Rep_1	2	SpBlock CV	0.982	0.772	65.7
Italy	thin	Ecol	GBM	Rep_2	1	SpBlock CV	0.988	0.823	75.6
Italy	thin	Ecol	GBM	Rep_2	2	SpBlock CV	0.986	0.558	62.5
Italy	thin	Ecol	GBM	Rep_3	1	SpBlock CV	0.964	0.616	77.6
Italy	thin	Ecol	GBM	Rep_3	2	SpBlock CV	0.986	0.902	71.4
Italy	thin	Ecol	GBM	Rep_4	1	SpBlock CV	0.993	0.771	77.1
Italy	thin	Ecol	GBM	Rep_4	2	SpBlock CV	0.987	0.738	62.9
Italy	thin	Ecol	GBM	Rep_5	1	SpBlock CV	0.977	0.544	68.9
Italy	thin	Ecol	GBM	Rep_5	2	SpBlock CV	0.986	0.878	71.9
Italy	thin	Ecol	GBM	Rep_6	1	SpBlock CV	0.991	0.832	73.8
Italy	thin	Ecol	GBM	Rep_6	2	SpBlock CV	0.981	0.908	67.5
Italy	thin	Ecol	GBM	Rep_7	1	SpBlock CV	0.989	0.573	80.3
Italy	thin	Ecol	GBM	Rep_7	2	SpBlock CV	0.99	0.846	68.5
Italy	thin	Ecol	GBM	Rep_8	1	SpBlock CV	0.985	0.871	72.8
Italy	thin	Ecol	GBM	Rep_8	2	SpBlock CV	0.99	0.567	70.9
Italy	thin	Ecol	GBM	Rep_9	1	SpBlock CV	0.986	0.737	66.6
Italy	thin	Ecol	GBM	Rep_9	2	SpBlock CV	0.987	0.959	70.4
Italy	thin	Ecol	GBM	Rep_10	1	SpBlock CV	0.989	0.853	74.3
Italy	thin	Ecol	GBM	Rep_10	2	SpBlock CV	0.994	0.87	65.3
Italy	thin	StepwiseVIF	GAM	Rep_1	1	SpBlock CV	0.957	0.708	62.9
Italy	thin	StepwiseVIF	GAM	Rep_1	2	SpBlock CV	0.983	0.371	64.8
Italy	thin	StepwiseVIF	GAM	Rep_2	1	SpBlock CV	0.976	-0.043	66
Italy	thin	StepwiseVIF	GAM	Rep_2	2	SpBlock CV	0.976	0.817	63.8
Italy	thin	StepwiseVIF	GAM	Rep_3	1	SpBlock CV	0.891	0.649	64.3
Italy	thin	StepwiseVIF	GAM	Rep_3	2	SpBlock CV	0.987	0.629	69.3
Italy	thin	StepwiseVIF	GAM	Rep_4	1	SpBlock CV	0.981	0.723	66.5
Italy	thin	StepwiseVIF	GAM	Rep_4	2	SpBlock CV	0.988	0.86	64.4
Italy	thin	StepwiseVIF	GAM	Rep_5	1	SpBlock CV	0.96	0.655	65.9
Italy	thin	StepwiseVIF	GAM	Rep_5	2	SpBlock CV	0.933	0.811	65.1
Italy	thin	StepwiseVIF	GAM	Rep_6	1	SpBlock CV	0.984	0.495	66.2
Italy	thin	StepwiseVIF	GAM	Rep_6	2	SpBlock CV	0.903	0.553	63.8
Italy	thin	StepwiseVIF	GAM	Rep_7	1	SpBlock CV	0.978	0.265	67.5
Italy	thin	StepwiseVIF	GAM	Rep_7	2	SpBlock CV	0.979	0.104	64.2
Italy	thin	StepwiseVIF	GAM	Rep_8	1	SpBlock CV	0.925	0.747	64.7
Italy	thin	StepwiseVIF	GAM	Rep_8	2	SpBlock CV	0.991	0.87	67.7
Italy	thin	StepwiseVIF	GAM	Rep_9	1	SpBlock CV	0.984	0.027	55.9
Italy	thin	StepwiseVIF	GAM	Rep_9	2	SpBlock CV	0.972	0.726	66.1
Italy	thin	StepwiseVIF	GAM	Rep_10	1	SpBlock CV	0.933	0.803	70.6
Italy	thin	StepwiseVIF	GAM	Rep_10	2	SpBlock CV	0.992	0.875	67.8
Italy	thin	StepwiseVIF	GBM	Rep_1	1	SpBlock CV	0.977	0.844	62.9
Italy	thin	StepwiseVIF	GBM	Rep_1	2	SpBlock CV	0.985	0.965	64.8
Italy	thin	StepwiseVIF	GBM	Rep_2	1	SpBlock CV	0.977	0.875	66
Italy	thin	StepwiseVIF	GBM	Rep_2	2	SpBlock CV	0.988	0.811	63.8
Italy	thin	StepwiseVIF	GBM	Rep_3	1	SpBlock CV	0.97	0.587	64.3
Italy	thin	StepwiseVIF	GBM	Rep_3	2	SpBlock CV	0.99	0.889	69.3
Italy	thin	StepwiseVIF	GBM	Rep_4	1	SpBlock CV	0.99	0.591	66.5
Italy	thin	StepwiseVIF	GBM	Rep_4	2	SpBlock CV	0.989	0.942	64.4
Italy	thin	StepwiseVIF	GBM	Rep_5	1	SpBlock CV	0.979	0.728	65.9
Italy	thin	StepwiseVIF	GBM	Rep_5	2	SpBlock CV	0.986	0.713	65.1
Italy	thin	StepwiseVIF	GBM	Rep_6	1	SpBlock CV	0.99	0.838	66.2
Italy	thin	StepwiseVIF	GBM	Rep_6	2	SpBlock CV	0.983	0.861	63.8
Italy	thin	StepwiseVIF	GBM	Rep_7	1	SpBlock CV	0.986	0.479	67.5
Italy	thin	StepwiseVIF	GBM	Rep_7	2	SpBlock CV	0.993	0.869	64.2
Italy	thin	StepwiseVIF	GBM	Rep_8	1	SpBlock CV	0.982	0.706	64.7
Italy	thin	StepwiseVIF	GBM	Rep_8	2	SpBlock CV	0.989	0.835	67.7
Italy	thin	StepwiseVIF	GBM	Rep_9	1	SpBlock CV	0.99	0.706	55.9
Italy	thin	StepwiseVIF	GBM	Rep_9	2	SpBlock CV	0.986	0.981	66.1
Italy	thin	StepwiseVIF	GBM	Rep_10	1	SpBlock CV	0.987	0.815	70.6
Italy	thin	StepwiseVIF	GBM	Rep_10	2	SpBlock CV	0.995	0.947	67.8
France	full	Ecol	GAM	Rep_1	1	SpBlock CV	0.998	0.407	85.8
France	full	Ecol	GAM	Rep_1	2	SpBlock CV	0.614	NA	89.9
France	full	Ecol	GAM	Rep_2	1	SpBlock CV	0.995	-0.707	83.6
France	full	Ecol	GAM	Rep_2	2	SpBlock CV	0.656	0.518	91.8
France	full	Ecol	GAM	Rep_3	1	SpBlock CV	0.989	0.61	81.5
France	full	Ecol	GAM	Rep_3	2	SpBlock CV	0.584	-0.321	90.9
France	full	Ecol	GAM	Rep_4	1	SpBlock CV	0.974	0.576	81.7
France	full	Ecol	GAM	Rep_4	2	SpBlock CV	0.508	NA	92.7
France	full	Ecol	GAM	Rep_5	1	SpBlock CV	0.976	-0.52	81.5
France	full	Ecol	GAM	Rep_5	2	SpBlock CV	0.841	-0.317	91.9
France	full	Ecol	GAM	Rep_6	1	SpBlock CV	0.999	0.583	76.7
France	full	Ecol	GAM	Rep_6	2	SpBlock CV	0.783	0.317	92.7
France	full	Ecol	GAM	Rep_7	1	SpBlock CV	0.993	0.11	87.7
France	full	Ecol	GAM	Rep_7	2	SpBlock CV	0.76	0.674	91.7
France	full	Ecol	GAM	Rep_8	1	SpBlock CV	0.992	-0.658	84.1
France	full	Ecol	GAM	Rep_8	2	SpBlock CV	0.662	0.324	91.9
France	full	Ecol	GAM	Rep_9	1	SpBlock CV	0.996	0.434	81.9
France	full	Ecol	GAM	Rep_9	2	SpBlock CV	0.606	0.415	92.1
France	full	Ecol	GAM	Rep_10	1	SpBlock CV	0.998	0.057	79.8
France	full	Ecol	GAM	Rep_10	2	SpBlock CV	0.671	0.644	90
France	full	Ecol	GBM	Rep_1	1	SpBlock CV	0.972	0.182	85.8
France	full	Ecol	GBM	Rep_1	2	SpBlock CV	0.937	0.756	89.9
France	full	Ecol	GBM	Rep_2	1	SpBlock CV	0.981	0.1	83.6
France	full	Ecol	GBM	Rep_2	2	SpBlock CV	0.916	0.691	91.8
France	full	Ecol	GBM	Rep_3	1	SpBlock CV	0.986	0.308	81.5
France	full	Ecol	GBM	Rep_3	2	SpBlock CV	0.863	0.747	90.9
France	full	Ecol	GBM	Rep_4	1	SpBlock CV	0.962	0.468	81.7
France	full	Ecol	GBM	Rep_4	2	SpBlock CV	0.88	0.618	92.7
France	full	Ecol	GBM	Rep_5	1	SpBlock CV	0.966	-0.289	81.5
France	full	Ecol	GBM	Rep_5	2	SpBlock CV	0.939	0.74	91.9
France	full	Ecol	GBM	Rep_6	1	SpBlock CV	0.993	0.271	76.7
France	full	Ecol	GBM	Rep_6	2	SpBlock CV	0.82	0.626	92.7
France	full	Ecol	GBM	Rep_7	1	SpBlock CV	0.984	-0.087	87.7
France	full	Ecol	GBM	Rep_7	2	SpBlock CV	0.94	0.706	91.7
France	full	Ecol	GBM	Rep_8	1	SpBlock CV	0.975	-0.068	84.1
France	full	Ecol	GBM	Rep_8	2	SpBlock CV	0.924	0.461	91.9
France	full	Ecol	GBM	Rep_9	1	SpBlock CV	0.979	-0.469	81.9
France	full	Ecol	GBM	Rep_9	2	SpBlock CV	0.877	0.751	92.1
France	full	Ecol	GBM	Rep_10	1	SpBlock CV	0.982	0.226	79.8
France	full	Ecol	GBM	Rep_10	2	SpBlock CV	0.89	0.661	90
France	full	StepwiseVIF	GAM	Rep_1	1	SpBlock CV	0.933	0.261	78.9
France	full	StepwiseVIF	GAM	Rep_1	2	SpBlock CV	0.587	0.18	64.1
France	full	StepwiseVIF	GAM	Rep_2	1	SpBlock CV	0.962	0.695	79.6
France	full	StepwiseVIF	GAM	Rep_2	2	SpBlock CV	0.631	0.526	88.2
France	full	StepwiseVIF	GAM	Rep_3	1	SpBlock CV	0.958	0.156	77.7
France	full	StepwiseVIF	GAM	Rep_3	2	SpBlock CV	0.569	0.396	86.5
France	full	StepwiseVIF	GAM	Rep_4	1	SpBlock CV	0.876	-0.421	78.1
France	full	StepwiseVIF	GAM	Rep_4	2	SpBlock CV	0.642	-0.515	88.7
France	full	StepwiseVIF	GAM	Rep_5	1	SpBlock CV	0.894	0.282	81.1
France	full	StepwiseVIF	GAM	Rep_5	2	SpBlock CV	0.695	0.258	70.4
France	full	StepwiseVIF	GAM	Rep_6	1	SpBlock CV	0.973	0.291	84.3
France	full	StepwiseVIF	GAM	Rep_6	2	SpBlock CV	0.501	NA	87.8
France	full	StepwiseVIF	GAM	Rep_7	1	SpBlock CV	0.915	-0.293	81.7
France	full	StepwiseVIF	GAM	Rep_7	2	SpBlock CV	0.649	-0.553	71.6
France	full	StepwiseVIF	GAM	Rep_8	1	SpBlock CV	0.981	0.305	83
France	full	StepwiseVIF	GAM	Rep_8	2	SpBlock CV	0.674	-0.189	88
France	full	StepwiseVIF	GAM	Rep_9	1	SpBlock CV	0.981	0.205	79.1
France	full	StepwiseVIF	GAM	Rep_9	2	SpBlock CV	0.665	0.393	70.3
France	full	StepwiseVIF	GAM	Rep_10	1	SpBlock CV	0.967	-0.193	82.2
France	full	StepwiseVIF	GAM	Rep_10	2	SpBlock CV	0.574	-0.374	85.2
France	full	StepwiseVIF	GBM	Rep_1	1	SpBlock CV	0.972	-0.328	78.9
France	full	StepwiseVIF	GBM	Rep_1	2	SpBlock CV	0.925	0.708	64.1
France	full	StepwiseVIF	GBM	Rep_2	1	SpBlock CV	0.966	-0.112	79.6
France	full	StepwiseVIF	GBM	Rep_2	2	SpBlock CV	0.9	0.783	88.2
France	full	StepwiseVIF	GBM	Rep_3	1	SpBlock CV	0.978	-0.053	77.7
France	full	StepwiseVIF	GBM	Rep_3	2	SpBlock CV	0.909	0.568	86.5
France	full	StepwiseVIF	GBM	Rep_4	1	SpBlock CV	0.958	-0.041	78.1
France	full	StepwiseVIF	GBM	Rep_4	2	SpBlock CV	0.948	0.818	88.7
France	full	StepwiseVIF	GBM	Rep_5	1	SpBlock CV	0.966	-0.557	81.1
France	full	StepwiseVIF	GBM	Rep_5	2	SpBlock CV	0.916	0.717	70.4
France	full	StepwiseVIF	GBM	Rep_6	1	SpBlock CV	0.964	0.021	84.3
France	full	StepwiseVIF	GBM	Rep_6	2	SpBlock CV	0.915	0.47	87.8
France	full	StepwiseVIF	GBM	Rep_7	1	SpBlock CV	0.971	-0.09	81.7
France	full	StepwiseVIF	GBM	Rep_7	2	SpBlock CV	0.935	0.785	71.6
France	full	StepwiseVIF	GBM	Rep_8	1	SpBlock CV	0.978	-0.191	83
France	full	StepwiseVIF	GBM	Rep_8	2	SpBlock CV	0.951	0.736	88
France	full	StepwiseVIF	GBM	Rep_9	1	SpBlock CV	0.966	-0.051	79.1
France	full	StepwiseVIF	GBM	Rep_9	2	SpBlock CV	0.929	0.637	70.3
France	full	StepwiseVIF	GBM	Rep_10	1	SpBlock CV	0.979	0.032	82.2
France	full	StepwiseVIF	GBM	Rep_10	2	SpBlock CV	0.92	0.822	85.2
France	thin	Ecol	GAM	Rep_1	1	SpBlock CV	0.923	0.725	78
France	thin	Ecol	GAM	Rep_1	2	SpBlock CV	0.757	-0.074	75
France	thin	Ecol	GAM	Rep_2	1	SpBlock CV	0.99	0.861	78.9
France	thin	Ecol	GAM	Rep_2	2	SpBlock CV	0.666	0.517	80.2
France	thin	Ecol	GAM	Rep_3	1	SpBlock CV	0.991	0.365	83.7
France	thin	Ecol	GAM	Rep_3	2	SpBlock CV	0.579	NA	83.9
France	thin	Ecol	GAM	Rep_4	1	SpBlock CV	0.991	0.309	77.8
France	thin	Ecol	GAM	Rep_4	2	SpBlock CV	0.548	-0.091	79.9
France	thin	Ecol	GAM	Rep_5	1	SpBlock CV	0.983	0.457	78.8
France	thin	Ecol	GAM	Rep_5	2	SpBlock CV	0.7	NA	80.6
France	thin	Ecol	GAM	Rep_6	1	SpBlock CV	0.979	-0.091	77.6
France	thin	Ecol	GAM	Rep_6	2	SpBlock CV	0.519	NA	79.5
France	thin	Ecol	GAM	Rep_7	1	SpBlock CV	0.986	0.529	83.4
France	thin	Ecol	GAM	Rep_7	2	SpBlock CV	0.65	NA	78.1
France	thin	Ecol	GAM	Rep_8	1	SpBlock CV	0.987	0.129	77.9
France	thin	Ecol	GAM	Rep_8	2	SpBlock CV	0.514	NA	81.3
France	thin	Ecol	GAM	Rep_9	1	SpBlock CV	0.989	0.32	81.5
France	thin	Ecol	GAM	Rep_9	2	SpBlock CV	0.522	NA	76.7
France	thin	Ecol	GAM	Rep_10	1	SpBlock CV	0.99	0.856	80.9
France	thin	Ecol	GAM	Rep_10	2	SpBlock CV	0.571	NA	76.3
France	thin	Ecol	GBM	Rep_1	1	SpBlock CV	0.973	0.859	78
France	thin	Ecol	GBM	Rep_1	2	SpBlock CV	0.775	0.269	75
France	thin	Ecol	GBM	Rep_2	1	SpBlock CV	0.984	0.789	78.9
France	thin	Ecol	GBM	Rep_2	2	SpBlock CV	0.795	0.503	80.2
France	thin	Ecol	GBM	Rep_3	1	SpBlock CV	0.969	0.592	83.7
France	thin	Ecol	GBM	Rep_3	2	SpBlock CV	0.839	0.596	83.9
France	thin	Ecol	GBM	Rep_4	1	SpBlock CV	0.953	0.845	77.8
France	thin	Ecol	GBM	Rep_4	2	SpBlock CV	0.718	0.508	79.9
France	thin	Ecol	GBM	Rep_5	1	SpBlock CV	0.979	0.809	78.8
France	thin	Ecol	GBM	Rep_5	2	SpBlock CV	0.786	0.839	80.6
France	thin	Ecol	GBM	Rep_6	1	SpBlock CV	0.952	0.856	77.6
France	thin	Ecol	GBM	Rep_6	2	SpBlock CV	0.752	0.837	79.5
France	thin	Ecol	GBM	Rep_7	1	SpBlock CV	0.974	0.502	83.4
France	thin	Ecol	GBM	Rep_7	2	SpBlock CV	0.841	0.757	78.1
France	thin	Ecol	GBM	Rep_8	1	SpBlock CV	0.973	0.364	77.9
France	thin	Ecol	GBM	Rep_8	2	SpBlock CV	0.827	0.702	81.3
France	thin	Ecol	GBM	Rep_9	1	SpBlock CV	0.97	0.78	81.5
France	thin	Ecol	GBM	Rep_9	2	SpBlock CV	0.821	0.519	76.7
France	thin	Ecol	GBM	Rep_10	1	SpBlock CV	0.979	0.689	80.9
France	thin	Ecol	GBM	Rep_10	2	SpBlock CV	0.813	0.74	76.3
France	thin	StepwiseVIF	GAM	Rep_1	1	SpBlock CV	0.939	0.484	80
France	thin	StepwiseVIF	GAM	Rep_1	2	SpBlock CV	0.5	0.728	66.7
France	thin	StepwiseVIF	GAM	Rep_2	1	SpBlock CV	0.939	0.777	77.6
France	thin	StepwiseVIF	GAM	Rep_2	2	SpBlock CV	0.609	-0.214	70.7
France	thin	StepwiseVIF	GAM	Rep_3	1	SpBlock CV	0.919	0.636	80.8
France	thin	StepwiseVIF	GAM	Rep_3	2	SpBlock CV	0.681	0.24	77.1
France	thin	StepwiseVIF	GAM	Rep_4	1	SpBlock CV	0.963	0.696	70.5
France	thin	StepwiseVIF	GAM	Rep_4	2	SpBlock CV	0.612	-0.119	74
France	thin	StepwiseVIF	GAM	Rep_5	1	SpBlock CV	0.931	0.784	75.9
France	thin	StepwiseVIF	GAM	Rep_5	2	SpBlock CV	0.837	0.253	67.4
France	thin	StepwiseVIF	GAM	Rep_6	1	SpBlock CV	0.895	0.27	72.3
France	thin	StepwiseVIF	GAM	Rep_6	2	SpBlock CV	0.574	0.017	68.6
France	thin	StepwiseVIF	GAM	Rep_7	1	SpBlock CV	0.938	0.247	76.8
France	thin	StepwiseVIF	GAM	Rep_7	2	SpBlock CV	0.799	0.3	66
France	thin	StepwiseVIF	GAM	Rep_8	1	SpBlock CV	0.931	0.444	74.2
France	thin	StepwiseVIF	GAM	Rep_8	2	SpBlock CV	0.516	NA	74.9
France	thin	StepwiseVIF	GAM	Rep_9	1	SpBlock CV	0.946	0.316	77.9
France	thin	StepwiseVIF	GAM	Rep_9	2	SpBlock CV	0.515	NA	72.5
France	thin	StepwiseVIF	GAM	Rep_10	1	SpBlock CV	0.917	0.481	79.4
France	thin	StepwiseVIF	GAM	Rep_10	2	SpBlock CV	0.6	0.89	74
France	thin	StepwiseVIF	GBM	Rep_1	1	SpBlock CV	0.868	0.896	80
France	thin	StepwiseVIF	GBM	Rep_1	2	SpBlock CV	0.836	0.821	66.7
France	thin	StepwiseVIF	GBM	Rep_2	1	SpBlock CV	0.953	0.768	77.6
France	thin	StepwiseVIF	GBM	Rep_2	2	SpBlock CV	0.81	0.818	70.7
France	thin	StepwiseVIF	GBM	Rep_3	1	SpBlock CV	0.923	0.859	80.8
France	thin	StepwiseVIF	GBM	Rep_3	2	SpBlock CV	0.888	0.9	77.1
France	thin	StepwiseVIF	GBM	Rep_4	1	SpBlock CV	0.867	0.805	70.5
France	thin	StepwiseVIF	GBM	Rep_4	2	SpBlock CV	0.83	0.887	74
France	thin	StepwiseVIF	GBM	Rep_5	1	SpBlock CV	0.91	0.414	75.9
France	thin	StepwiseVIF	GBM	Rep_5	2	SpBlock CV	0.846	0.887	67.4
France	thin	StepwiseVIF	GBM	Rep_6	1	SpBlock CV	0.884	0.984	72.3
France	thin	StepwiseVIF	GBM	Rep_6	2	SpBlock CV	0.799	0.813	68.6
France	thin	StepwiseVIF	GBM	Rep_7	1	SpBlock CV	0.942	0.881	76.8
France	thin	StepwiseVIF	GBM	Rep_7	2	SpBlock CV	0.885	0.858	66
France	thin	StepwiseVIF	GBM	Rep_8	1	SpBlock CV	0.887	0.539	74.2
France	thin	StepwiseVIF	GBM	Rep_8	2	SpBlock CV	0.904	0.819	74.9
France	thin	StepwiseVIF	GBM	Rep_9	1	SpBlock CV	0.934	0.706	77.9
France	thin	StepwiseVIF	GBM	Rep_9	2	SpBlock CV	0.869	0.72	72.5
France	thin	StepwiseVIF	GBM	Rep_10	1	SpBlock CV	0.924	0.614	79.4
France	thin	StepwiseVIF	GBM	Rep_10	2	SpBlock CV	0.86	0.651	74
Joint	full	Ecol	GAM	Rep_1	1	SpBlock CV	0.988	0.143	90.7
Joint	full	Ecol	GAM	Rep_1	2	SpBlock CV	0.917	0.376	95.9
Joint	full	Ecol	GAM	Rep_2	1	SpBlock CV	0.994	0.578	80.9
Joint	full	Ecol	GAM	Rep_2	2	SpBlock CV	0.95	0.647	95.3
Joint	full	Ecol	GAM	Rep_3	1	SpBlock CV	0.989	0.378	78.4
Joint	full	Ecol	GAM	Rep_3	2	SpBlock CV	0.953	0.741	95.2
Joint	full	Ecol	GAM	Rep_4	1	SpBlock CV	0.993	0.125	86.9
Joint	full	Ecol	GAM	Rep_4	2	SpBlock CV	0.884	0.825	97
Joint	full	Ecol	GAM	Rep_5	1	SpBlock CV	0.989	-0.522	90.8
Joint	full	Ecol	GAM	Rep_5	2	SpBlock CV	0.942	0.715	96.9
Joint	full	Ecol	GAM	Rep_6	1	SpBlock CV	0.995	0.395	89.2
Joint	full	Ecol	GAM	Rep_6	2	SpBlock CV	0.935	0.802	96.4
Joint	full	Ecol	GAM	Rep_7	1	SpBlock CV	0.991	0.384	94.6
Joint	full	Ecol	GAM	Rep_7	2	SpBlock CV	0.914	0.692	96.9
Joint	full	Ecol	GAM	Rep_8	1	SpBlock CV	0.992	0.085	89.1
Joint	full	Ecol	GAM	Rep_8	2	SpBlock CV	0.905	0.782	96.1
Joint	full	Ecol	GAM	Rep_9	1	SpBlock CV	0.984	0.744	92.7
Joint	full	Ecol	GAM	Rep_9	2	SpBlock CV	0.889	0.52	94.7
Joint	full	Ecol	GAM	Rep_10	1	SpBlock CV	0.996	0.342	90.4
Joint	full	Ecol	GAM	Rep_10	2	SpBlock CV	0.933	0.551	95.3
Joint	full	Ecol	GBM	Rep_1	1	SpBlock CV	0.992	-0.031	90.7
Joint	full	Ecol	GBM	Rep_1	2	SpBlock CV	0.943	0.769	95.9
Joint	full	Ecol	GBM	Rep_2	1	SpBlock CV	0.986	0.578	80.9
Joint	full	Ecol	GBM	Rep_2	2	SpBlock CV	0.943	0.729	95.3
Joint	full	Ecol	GBM	Rep_3	1	SpBlock CV	0.989	0.344	78.4
Joint	full	Ecol	GBM	Rep_3	2	SpBlock CV	0.959	0.538	95.2
Joint	full	Ecol	GBM	Rep_4	1	SpBlock CV	0.985	-0.258	86.9
Joint	full	Ecol	GBM	Rep_4	2	SpBlock CV	0.952	0.832	97
Joint	full	Ecol	GBM	Rep_5	1	SpBlock CV	0.992	-0.114	90.8
Joint	full	Ecol	GBM	Rep_5	2	SpBlock CV	0.953	0.799	96.9
Joint	full	Ecol	GBM	Rep_6	1	SpBlock CV	0.998	0.128	89.2
Joint	full	Ecol	GBM	Rep_6	2	SpBlock CV	0.947	0.877	96.4
Joint	full	Ecol	GBM	Rep_7	1	SpBlock CV	0.994	0.015	94.6
Joint	full	Ecol	GBM	Rep_7	2	SpBlock CV	0.955	0.49	96.9
Joint	full	Ecol	GBM	Rep_8	1	SpBlock CV	0.991	0.455	89.1
Joint	full	Ecol	GBM	Rep_8	2	SpBlock CV	0.935	0.71	96.1
Joint	full	Ecol	GBM	Rep_9	1	SpBlock CV	0.986	0.252	92.7
Joint	full	Ecol	GBM	Rep_9	2	SpBlock CV	0.95	0.844	94.7
Joint	full	Ecol	GBM	Rep_10	1	SpBlock CV	0.997	0.361	90.4
Joint	full	Ecol	GBM	Rep_10	2	SpBlock CV	0.951	0.471	95.3
Joint	full	StepwiseVIF	GAM	Rep_1	1	SpBlock CV	0.981	0.824	73
Joint	full	StepwiseVIF	GAM	Rep_1	2	SpBlock CV	0.948	0.305	95.6
Joint	full	StepwiseVIF	GAM	Rep_2	1	SpBlock CV	0.976	0.832	88.6
Joint	full	StepwiseVIF	GAM	Rep_2	2	SpBlock CV	0.916	0.492	79.7
Joint	full	StepwiseVIF	GAM	Rep_3	1	SpBlock CV	0.982	0.913	70
Joint	full	StepwiseVIF	GAM	Rep_3	2	SpBlock CV	0.86	-0.08	77.1
Joint	full	StepwiseVIF	GAM	Rep_4	1	SpBlock CV	0.975	0.84	87.9
Joint	full	StepwiseVIF	GAM	Rep_4	2	SpBlock CV	0.875	0.257	81.6
Joint	full	StepwiseVIF	GAM	Rep_5	1	SpBlock CV	0.976	0.789	83.9
Joint	full	StepwiseVIF	GAM	Rep_5	2	SpBlock CV	0.894	0.361	83.3
Joint	full	StepwiseVIF	GAM	Rep_6	1	SpBlock CV	0.975	0.682	71.1
Joint	full	StepwiseVIF	GAM	Rep_6	2	SpBlock CV	0.91	0.27	94.7
Joint	full	StepwiseVIF	GAM	Rep_7	1	SpBlock CV	0.941	0.935	75.5
Joint	full	StepwiseVIF	GAM	Rep_7	2	SpBlock CV	0.89	0.458	94.7
Joint	full	StepwiseVIF	GAM	Rep_8	1	SpBlock CV	0.985	0.882	71.7
Joint	full	StepwiseVIF	GAM	Rep_8	2	SpBlock CV	0.954	0.57	96.9
Joint	full	StepwiseVIF	GAM	Rep_9	1	SpBlock CV	0.966	0.909	71.9
Joint	full	StepwiseVIF	GAM	Rep_9	2	SpBlock CV	0.873	0.041	81.3
Joint	full	StepwiseVIF	GAM	Rep_10	1	SpBlock CV	0.981	0.897	72.2
Joint	full	StepwiseVIF	GAM	Rep_10	2	SpBlock CV	0.873	0.424	95.6
Joint	full	StepwiseVIF	GBM	Rep_1	1	SpBlock CV	0.992	0.336	73
Joint	full	StepwiseVIF	GBM	Rep_1	2	SpBlock CV	0.971	0.51	95.6
Joint	full	StepwiseVIF	GBM	Rep_2	1	SpBlock CV	0.987	0.602	88.6
Joint	full	StepwiseVIF	GBM	Rep_2	2	SpBlock CV	0.961	0.692	79.7
Joint	full	StepwiseVIF	GBM	Rep_3	1	SpBlock CV	0.979	-0.318	70
Joint	full	StepwiseVIF	GBM	Rep_3	2	SpBlock CV	0.968	0.749	77.1
Joint	full	StepwiseVIF	GBM	Rep_4	1	SpBlock CV	0.984	0.468	87.9
Joint	full	StepwiseVIF	GBM	Rep_4	2	SpBlock CV	0.965	0.903	81.6
Joint	full	StepwiseVIF	GBM	Rep_5	1	SpBlock CV	0.989	0.344	83.9
Joint	full	StepwiseVIF	GBM	Rep_5	2	SpBlock CV	0.97	0.669	83.3
Joint	full	StepwiseVIF	GBM	Rep_6	1	SpBlock CV	0.987	0.334	71.1
Joint	full	StepwiseVIF	GBM	Rep_6	2	SpBlock CV	0.973	0.856	94.7
Joint	full	StepwiseVIF	GBM	Rep_7	1	SpBlock CV	0.987	-0.072	75.5
Joint	full	StepwiseVIF	GBM	Rep_7	2	SpBlock CV	0.963	0.575	94.7
Joint	full	StepwiseVIF	GBM	Rep_8	1	SpBlock CV	0.987	0.275	71.7
Joint	full	StepwiseVIF	GBM	Rep_8	2	SpBlock CV	0.956	0.401	96.9
Joint	full	StepwiseVIF	GBM	Rep_9	1	SpBlock CV	0.976	0.148	71.9
Joint	full	StepwiseVIF	GBM	Rep_9	2	SpBlock CV	0.951	0.748	81.3
Joint	full	StepwiseVIF	GBM	Rep_10	1	SpBlock CV	0.992	0.131	72.2
Joint	full	StepwiseVIF	GBM	Rep_10	2	SpBlock CV	0.971	0.487	95.6
Joint	thin	Ecol	GAM	Rep_1	1	SpBlock CV	0.956	-0.117	77.1
Joint	thin	Ecol	GAM	Rep_1	2	SpBlock CV	0.94	0.484	69.7
Joint	thin	Ecol	GAM	Rep_2	1	SpBlock CV	0.942	0.512	72.1
Joint	thin	Ecol	GAM	Rep_2	2	SpBlock CV	0.939	0.472	75
Joint	thin	Ecol	GAM	Rep_3	1	SpBlock CV	0.927	0.092	74.5
Joint	thin	Ecol	GAM	Rep_3	2	SpBlock CV	0.906	0.738	79.8
Joint	thin	Ecol	GAM	Rep_4	1	SpBlock CV	0.9	0.394	75.3
Joint	thin	Ecol	GAM	Rep_4	2	SpBlock CV	0.921	0.749	75.7
Joint	thin	Ecol	GAM	Rep_5	1	SpBlock CV	0.954	0.318	78.7
Joint	thin	Ecol	GAM	Rep_5	2	SpBlock CV	0.898	0.893	71.1
Joint	thin	Ecol	GAM	Rep_6	1	SpBlock CV	0.953	0.073	77.2
Joint	thin	Ecol	GAM	Rep_6	2	SpBlock CV	0.953	-0.063	77.4
Joint	thin	Ecol	GAM	Rep_7	1	SpBlock CV	0.93	0.003	76.6
Joint	thin	Ecol	GAM	Rep_7	2	SpBlock CV	0.945	0.538	79.3
Joint	thin	Ecol	GAM	Rep_8	1	SpBlock CV	0.952	0.486	73.6
Joint	thin	Ecol	GAM	Rep_8	2	SpBlock CV	0.921	0.874	74.4
Joint	thin	Ecol	GAM	Rep_9	1	SpBlock CV	0.876	0.496	77
Joint	thin	Ecol	GAM	Rep_9	2	SpBlock CV	0.912	0.664	73.9
Joint	thin	Ecol	GAM	Rep_10	1	SpBlock CV	0.923	0.093	73.6
Joint	thin	Ecol	GAM	Rep_10	2	SpBlock CV	0.951	0.027	71.5
Joint	thin	Ecol	GBM	Rep_1	1	SpBlock CV	0.962	0.854	77.1
Joint	thin	Ecol	GBM	Rep_1	2	SpBlock CV	0.936	0.784	69.7
Joint	thin	Ecol	GBM	Rep_2	1	SpBlock CV	0.972	0.879	72.1
Joint	thin	Ecol	GBM	Rep_2	2	SpBlock CV	0.96	0.832	75
Joint	thin	Ecol	GBM	Rep_3	1	SpBlock CV	0.96	0.831	74.5
Joint	thin	Ecol	GBM	Rep_3	2	SpBlock CV	0.936	0.835	79.8
Joint	thin	Ecol	GBM	Rep_4	1	SpBlock CV	0.963	0.657	75.3
Joint	thin	Ecol	GBM	Rep_4	2	SpBlock CV	0.954	0.604	75.7
Joint	thin	Ecol	GBM	Rep_5	1	SpBlock CV	0.972	0.767	78.7
Joint	thin	Ecol	GBM	Rep_5	2	SpBlock CV	0.936	0.61	71.1
Joint	thin	Ecol	GBM	Rep_6	1	SpBlock CV	0.977	0.771	77.2
Joint	thin	Ecol	GBM	Rep_6	2	SpBlock CV	0.948	0.689	77.4
Joint	thin	Ecol	GBM	Rep_7	1	SpBlock CV	0.958	0.764	76.6
Joint	thin	Ecol	GBM	Rep_7	2	SpBlock CV	0.95	0.82	79.3
Joint	thin	Ecol	GBM	Rep_8	1	SpBlock CV	0.96	0.738	73.6
Joint	thin	Ecol	GBM	Rep_8	2	SpBlock CV	0.939	0.884	74.4
Joint	thin	Ecol	GBM	Rep_9	1	SpBlock CV	0.949	0.932	77
Joint	thin	Ecol	GBM	Rep_9	2	SpBlock CV	0.933	0.546	73.9
Joint	thin	Ecol	GBM	Rep_10	1	SpBlock CV	0.967	0.734	73.6
Joint	thin	Ecol	GBM	Rep_10	2	SpBlock CV	0.945	0.556	71.5
Joint	thin	StepwiseVIF	GAM	Rep_1	1	SpBlock CV	0.936	0.692	69.6
Joint	thin	StepwiseVIF	GAM	Rep_1	2	SpBlock CV	0.943	0.761	63.2
Joint	thin	StepwiseVIF	GAM	Rep_2	1	SpBlock CV	0.943	0.866	72.9
Joint	thin	StepwiseVIF	GAM	Rep_2	2	SpBlock CV	0.918	0.724	64.5
Joint	thin	StepwiseVIF	GAM	Rep_3	1	SpBlock CV	0.905	0.744	71.7
Joint	thin	StepwiseVIF	GAM	Rep_3	2	SpBlock CV	0.932	0.822	71.2
Joint	thin	StepwiseVIF	GAM	Rep_4	1	SpBlock CV	0.888	0.779	73.8
Joint	thin	StepwiseVIF	GAM	Rep_4	2	SpBlock CV	0.921	0.63	62.8
Joint	thin	StepwiseVIF	GAM	Rep_5	1	SpBlock CV	0.932	0.643	72.6
Joint	thin	StepwiseVIF	GAM	Rep_5	2	SpBlock CV	0.922	0.702	61.3
Joint	thin	StepwiseVIF	GAM	Rep_6	1	SpBlock CV	0.942	0.511	72.5
Joint	thin	StepwiseVIF	GAM	Rep_6	2	SpBlock CV	0.946	0.355	70.1
Joint	thin	StepwiseVIF	GAM	Rep_7	1	SpBlock CV	0.886	0.685	71.5
Joint	thin	StepwiseVIF	GAM	Rep_7	2	SpBlock CV	0.942	0.632	70.9
Joint	thin	StepwiseVIF	GAM	Rep_8	1	SpBlock CV	0.929	0.724	65.4
Joint	thin	StepwiseVIF	GAM	Rep_8	2	SpBlock CV	0.938	0.796	63.6
Joint	thin	StepwiseVIF	GAM	Rep_9	1	SpBlock CV	0.858	0.821	69.8
Joint	thin	StepwiseVIF	GAM	Rep_9	2	SpBlock CV	0.937	0.555	67.2
Joint	thin	StepwiseVIF	GAM	Rep_10	1	SpBlock CV	0.94	0.729	66.4
Joint	thin	StepwiseVIF	GAM	Rep_10	2	SpBlock CV	0.918	0.722	65
Joint	thin	StepwiseVIF	GBM	Rep_1	1	SpBlock CV	0.906	0.428	69.6
Joint	thin	StepwiseVIF	GBM	Rep_1	2	SpBlock CV	0.959	0.671	63.2
Joint	thin	StepwiseVIF	GBM	Rep_2	1	SpBlock CV	0.928	0.918	72.9
Joint	thin	StepwiseVIF	GBM	Rep_2	2	SpBlock CV	0.962	0.796	64.5
Joint	thin	StepwiseVIF	GBM	Rep_3	1	SpBlock CV	0.905	0.833	71.7
Joint	thin	StepwiseVIF	GBM	Rep_3	2	SpBlock CV	0.932	0.855	71.2
Joint	thin	StepwiseVIF	GBM	Rep_4	1	SpBlock CV	0.895	0.678	73.8
Joint	thin	StepwiseVIF	GBM	Rep_4	2	SpBlock CV	0.964	0.199	62.8
Joint	thin	StepwiseVIF	GBM	Rep_5	1	SpBlock CV	0.921	0.707	72.6
Joint	thin	StepwiseVIF	GBM	Rep_5	2	SpBlock CV	0.929	-0.125	61.3
Joint	thin	StepwiseVIF	GBM	Rep_6	1	SpBlock CV	0.922	0.785	72.5
Joint	thin	StepwiseVIF	GBM	Rep_6	2	SpBlock CV	0.947	0.387	70.1
Joint	thin	StepwiseVIF	GBM	Rep_7	1	SpBlock CV	0.879	0.415	71.5
Joint	thin	StepwiseVIF	GBM	Rep_7	2	SpBlock CV	0.946	0.835	70.9
Joint	thin	StepwiseVIF	GBM	Rep_8	1	SpBlock CV	0.913	0.832	65.4
Joint	thin	StepwiseVIF	GBM	Rep_8	2	SpBlock CV	0.959	0.697	63.6
Joint	thin	StepwiseVIF	GBM	Rep_9	1	SpBlock CV	0.878	0.86	69.8
Joint	thin	StepwiseVIF	GBM	Rep_9	2	SpBlock CV	0.926	0.569	67.2
Joint	thin	StepwiseVIF	GBM	Rep_10	1	SpBlock CV	0.923	0.758	66.4
Joint	thin	StepwiseVIF	GBM	Rep_10	2	SpBlock CV	0.958	0.219	65
Italy	full	Ecol	GAM	Rep_1	1	External	0.641	0.983	100
Italy	full	Ecol	GAM	Rep_1	2	External	0.774	0.503	100
Italy	full	Ecol	GAM	Rep_2	1	External	0.551	NA	100
Italy	full	Ecol	GAM	Rep_2	2	External	0.506	NA	100
Italy	full	Ecol	GAM	Rep_3	1	External	0.558	-0.732	100
Italy	full	Ecol	GAM	Rep_3	2	External	0.571	NA	100
Italy	full	Ecol	GAM	Rep_4	1	External	0.694	NA	100
Italy	full	Ecol	GAM	Rep_4	2	External	0.5	NA	100
Italy	full	Ecol	GAM	Rep_5	1	External	0.659	NA	100
Italy	full	Ecol	GAM	Rep_5	2	External	0.588	NA	100
Italy	full	Ecol	GAM	Rep_6	1	External	0.5	NA	100
Italy	full	Ecol	GAM	Rep_6	2	External	0.613	NA	100
Italy	full	Ecol	GAM	Rep_7	1	External	0.849	0.209	100
Italy	full	Ecol	GAM	Rep_7	2	External	0.544	NA	100
Italy	full	Ecol	GAM	Rep_8	1	External	0.665	NA	100
Italy	full	Ecol	GAM	Rep_8	2	External	0.714	NA	100
Italy	full	Ecol	GAM	Rep_9	1	External	0.521	NA	100
Italy	full	Ecol	GAM	Rep_9	2	External	0.663	NA	100
Italy	full	Ecol	GAM	Rep_10	1	External	0.53	NA	100
Italy	full	Ecol	GAM	Rep_10	2	External	0.628	NA	100
Italy	full	Ecol	GBM	Rep_1	1	External	0.817	-0.9	100
Italy	full	Ecol	GBM	Rep_1	2	External	0.739	1	100
Italy	full	Ecol	GBM	Rep_2	1	External	0.802	-1	100
Italy	full	Ecol	GBM	Rep_2	2	External	0.782	-0.429	100
Italy	full	Ecol	GBM	Rep_3	1	External	0.835	-0.958	100
Italy	full	Ecol	GBM	Rep_3	2	External	0.805	-0.585	100
Italy	full	Ecol	GBM	Rep_4	1	External	0.84	-0.988	100
Italy	full	Ecol	GBM	Rep_4	2	External	0.749	-0.074	100
Italy	full	Ecol	GBM	Rep_5	1	External	0.81	-1	100
Italy	full	Ecol	GBM	Rep_5	2	External	0.777	-0.677	100
Italy	full	Ecol	GBM	Rep_6	1	External	0.782	-1	100
Italy	full	Ecol	GBM	Rep_6	2	External	0.747	-0.578	100
Italy	full	Ecol	GBM	Rep_7	1	External	0.812	-0.019	100
Italy	full	Ecol	GBM	Rep_7	2	External	0.764	0	100
Italy	full	Ecol	GBM	Rep_8	1	External	0.82	-1	100
Italy	full	Ecol	GBM	Rep_8	2	External	0.757	-0.391	100
Italy	full	Ecol	GBM	Rep_9	1	External	0.747	-1	100
Italy	full	Ecol	GBM	Rep_9	2	External	0.79	-0.217	100
Italy	full	Ecol	GBM	Rep_10	1	External	0.724	-0.471	100
Italy	full	Ecol	GBM	Rep_10	2	External	0.74	1	100
Italy	full	StepwiseVIF	GAM	Rep_1	1	External	0.649	0.377	99.9
Italy	full	StepwiseVIF	GAM	Rep_1	2	External	0.675	NA	99.8
Italy	full	StepwiseVIF	GAM	Rep_2	1	External	0.64	NA	99.6
Italy	full	StepwiseVIF	GAM	Rep_2	2	External	0.62	NA	99.7
Italy	full	StepwiseVIF	GAM	Rep_3	1	External	0.878	-0.204	99.7
Italy	full	StepwiseVIF	GAM	Rep_3	2	External	0.608	NA	99.5
Italy	full	StepwiseVIF	GAM	Rep_4	1	External	0.877	0.223	99.6
Italy	full	StepwiseVIF	GAM	Rep_4	2	External	0.609	NA	100
Italy	full	StepwiseVIF	GAM	Rep_5	1	External	0.529	0.303	99.8
Italy	full	StepwiseVIF	GAM	Rep_5	2	External	0.564	NA	99.8
Italy	full	StepwiseVIF	GAM	Rep_6	1	External	0.863	0.381	99.9
Italy	full	StepwiseVIF	GAM	Rep_6	2	External	0.579	NA	100
Italy	full	StepwiseVIF	GAM	Rep_7	1	External	0.529	1	99.5
Italy	full	StepwiseVIF	GAM	Rep_7	2	External	0.597	NA	99.8
Italy	full	StepwiseVIF	GAM	Rep_8	1	External	0.822	-0.337	99.7
Italy	full	StepwiseVIF	GAM	Rep_8	2	External	0.739	NA	100
Italy	full	StepwiseVIF	GAM	Rep_9	1	External	0.849	-0.141	99.7
Italy	full	StepwiseVIF	GAM	Rep_9	2	External	0.638	NA	100
Italy	full	StepwiseVIF	GAM	Rep_10	1	External	0.882	0.863	99.6
Italy	full	StepwiseVIF	GAM	Rep_10	2	External	0.598	NA	99.7
Italy	full	StepwiseVIF	GBM	Rep_1	1	External	0.836	0.841	100
Italy	full	StepwiseVIF	GBM	Rep_1	2	External	0.752	1	99.8
Italy	full	StepwiseVIF	GBM	Rep_2	1	External	0.765	0.099	99.6
Italy	full	StepwiseVIF	GBM	Rep_2	2	External	0.688	-0.321	99.9
Italy	full	StepwiseVIF	GBM	Rep_3	1	External	0.8	0.74	99.8
Italy	full	StepwiseVIF	GBM	Rep_3	2	External	0.692	-0.5	99.9
Italy	full	StepwiseVIF	GBM	Rep_4	1	External	0.781	0.7	99.8
Italy	full	StepwiseVIF	GBM	Rep_4	2	External	0.692	-0.786	100
Italy	full	StepwiseVIF	GBM	Rep_5	1	External	0.803	0.766	99.6
Italy	full	StepwiseVIF	GBM	Rep_5	2	External	0.701	0.243	99.7
Italy	full	StepwiseVIF	GBM	Rep_6	1	External	0.818	0.832	99.8
Italy	full	StepwiseVIF	GBM	Rep_6	2	External	0.604	-0.367	100
Italy	full	StepwiseVIF	GBM	Rep_7	1	External	0.743	0.7	99.9
Italy	full	StepwiseVIF	GBM	Rep_7	2	External	0.55	-1	100
Italy	full	StepwiseVIF	GBM	Rep_8	1	External	0.794	0.783	99.7
Italy	full	StepwiseVIF	GBM	Rep_8	2	External	0.657	-0.2	99.9
Italy	full	StepwiseVIF	GBM	Rep_9	1	External	0.703	0.687	99.7
Italy	full	StepwiseVIF	GBM	Rep_9	2	External	0.702	-0.407	99.7
Italy	full	StepwiseVIF	GBM	Rep_10	1	External	0.774	0.496	99.7
Italy	full	StepwiseVIF	GBM	Rep_10	2	External	0.649	NA	99.6
Italy	thin	Ecol	GAM	Rep_1	1	External	0.787	0.222	100
Italy	thin	Ecol	GAM	Rep_1	2	External	0.59	0.156	100
Italy	thin	Ecol	GAM	Rep_2	1	External	0.814	0.529	100
Italy	thin	Ecol	GAM	Rep_2	2	External	0.641	NA	100
Italy	thin	Ecol	GAM	Rep_3	1	External	0.86	0.663	100
Italy	thin	Ecol	GAM	Rep_3	2	External	0.76	0.296	100
Italy	thin	Ecol	GAM	Rep_4	1	External	0.826	-0.33	100
Italy	thin	Ecol	GAM	Rep_4	2	External	0.792	-0.05	100
Italy	thin	Ecol	GAM	Rep_5	1	External	0.767	-0.218	100
Italy	thin	Ecol	GAM	Rep_5	2	External	0.569	NA	100
Italy	thin	Ecol	GAM	Rep_6	1	External	0.812	0.373	100
Italy	thin	Ecol	GAM	Rep_6	2	External	0.579	NA	100
Italy	thin	Ecol	GAM	Rep_7	1	External	0.757	-0.437	100
Italy	thin	Ecol	GAM	Rep_7	2	External	0.625	NA	100
Italy	thin	Ecol	GAM	Rep_8	1	External	0.81	-0.646	100
Italy	thin	Ecol	GAM	Rep_8	2	External	0.646	-0.8	100
Italy	thin	Ecol	GAM	Rep_9	1	External	0.826	0.603	100
Italy	thin	Ecol	GAM	Rep_9	2	External	0.526	NA	100
Italy	thin	Ecol	GAM	Rep_10	1	External	0.758	NA	100
Italy	thin	Ecol	GAM	Rep_10	2	External	0.586	-0.144	100
Italy	thin	Ecol	GBM	Rep_1	1	External	0.766	0.143	100
Italy	thin	Ecol	GBM	Rep_1	2	External	0.804	0.247	100
Italy	thin	Ecol	GBM	Rep_2	1	External	0.806	0.4	100
Italy	thin	Ecol	GBM	Rep_2	2	External	0.751	NA	100
Italy	thin	Ecol	GBM	Rep_3	1	External	0.759	0.071	100
Italy	thin	Ecol	GBM	Rep_3	2	External	0.774	-0.5	100
Italy	thin	Ecol	GBM	Rep_4	1	External	0.809	-0.565	100
Italy	thin	Ecol	GBM	Rep_4	2	External	0.806	0.733	100
Italy	thin	Ecol	GBM	Rep_5	1	External	0.785	-0.283	100
Italy	thin	Ecol	GBM	Rep_5	2	External	0.714	-0.3	100
Italy	thin	Ecol	GBM	Rep_6	1	External	0.752	0.8	100
Italy	thin	Ecol	GBM	Rep_6	2	External	0.7	0.374	100
Italy	thin	Ecol	GBM	Rep_7	1	External	0.776	-0.5	100
Italy	thin	Ecol	GBM	Rep_7	2	External	0.788	0.5	100
Italy	thin	Ecol	GBM	Rep_8	1	External	0.818	-0.238	100
Italy	thin	Ecol	GBM	Rep_8	2	External	0.777	0.753	100
Italy	thin	Ecol	GBM	Rep_9	1	External	0.787	0.443	100
Italy	thin	Ecol	GBM	Rep_9	2	External	0.759	-0.4	100
Italy	thin	Ecol	GBM	Rep_10	1	External	0.802	-0.304	100
Italy	thin	Ecol	GBM	Rep_10	2	External	0.814	-0.018	100
Italy	thin	StepwiseVIF	GAM	Rep_1	1	External	0.713	-0.395	99.7
Italy	thin	StepwiseVIF	GAM	Rep_1	2	External	0.695	-0.736	99.9
Italy	thin	StepwiseVIF	GAM	Rep_2	1	External	0.818	0.233	99.9
Italy	thin	StepwiseVIF	GAM	Rep_2	2	External	0.669	-0.5	100
Italy	thin	StepwiseVIF	GAM	Rep_3	1	External	0.705	-0.07	99.7
Italy	thin	StepwiseVIF	GAM	Rep_3	2	External	0.689	-1	99.9
Italy	thin	StepwiseVIF	GAM	Rep_4	1	External	0.851	0.493	99.4
Italy	thin	StepwiseVIF	GAM	Rep_4	2	External	0.682	NA	99.7
Italy	thin	StepwiseVIF	GAM	Rep_5	1	External	0.671	0.496	99.8
Italy	thin	StepwiseVIF	GAM	Rep_5	2	External	0.683	NA	100
Italy	thin	StepwiseVIF	GAM	Rep_6	1	External	0.759	-0.169	99.7
Italy	thin	StepwiseVIF	GAM	Rep_6	2	External	0.617	NA	99.9
Italy	thin	StepwiseVIF	GAM	Rep_7	1	External	0.729	-0.187	99.9
Italy	thin	StepwiseVIF	GAM	Rep_7	2	External	0.641	NA	100
Italy	thin	StepwiseVIF	GAM	Rep_8	1	External	0.616	-0.022	99.9
Italy	thin	StepwiseVIF	GAM	Rep_8	2	External	0.767	0.414	99.8
Italy	thin	StepwiseVIF	GAM	Rep_9	1	External	0.633	0.67	99.4
Italy	thin	StepwiseVIF	GAM	Rep_9	2	External	0.77	NA	99.9
Italy	thin	StepwiseVIF	GAM	Rep_10	1	External	0.787	0.31	99.9
Italy	thin	StepwiseVIF	GAM	Rep_10	2	External	0.792	-0.215	99.7
Italy	thin	StepwiseVIF	GBM	Rep_1	1	External	0.821	-0.121	99.7
Italy	thin	StepwiseVIF	GBM	Rep_1	2	External	0.698	0.5	99.9
Italy	thin	StepwiseVIF	GBM	Rep_2	1	External	0.815	0.847	99.9
Italy	thin	StepwiseVIF	GBM	Rep_2	2	External	0.648	-0.619	99.7
Italy	thin	StepwiseVIF	GBM	Rep_3	1	External	0.797	0.76	99.5
Italy	thin	StepwiseVIF	GBM	Rep_3	2	External	0.688	-0.364	99.9
Italy	thin	StepwiseVIF	GBM	Rep_4	1	External	0.797	0.965	99.5
Italy	thin	StepwiseVIF	GBM	Rep_4	2	External	0.651	-0.9	99.9
Italy	thin	StepwiseVIF	GBM	Rep_5	1	External	0.811	0.614	99.8
Italy	thin	StepwiseVIF	GBM	Rep_5	2	External	0.691	-0.8	100
Italy	thin	StepwiseVIF	GBM	Rep_6	1	External	0.768	0.344	99.5
Italy	thin	StepwiseVIF	GBM	Rep_6	2	External	0.703	-0.6	100
Italy	thin	StepwiseVIF	GBM	Rep_7	1	External	0.762	0.889	99.9
Italy	thin	StepwiseVIF	GBM	Rep_7	2	External	0.7	NA	99.7
Italy	thin	StepwiseVIF	GBM	Rep_8	1	External	0.787	0.761	100
Italy	thin	StepwiseVIF	GBM	Rep_8	2	External	0.635	-0.886	99.7
Italy	thin	StepwiseVIF	GBM	Rep_9	1	External	0.74	0.369	99.5
Italy	thin	StepwiseVIF	GBM	Rep_9	2	External	0.66	-0.4	99.9
Italy	thin	StepwiseVIF	GBM	Rep_10	1	External	0.752	0.62	99.9
Italy	thin	StepwiseVIF	GBM	Rep_10	2	External	0.624	-0.443	99.7
France	full	Ecol	GAM	Rep_1	1	External	0.668	NA	100
France	full	Ecol	GAM	Rep_1	2	External	0.501	NA	100
France	full	Ecol	GAM	Rep_2	1	External	0.698	NA	100
France	full	Ecol	GAM	Rep_2	2	External	0.854	NA	100
France	full	Ecol	GAM	Rep_3	1	External	0.649	0.571	99.8
France	full	Ecol	GAM	Rep_3	2	External	0.877	NA	100
France	full	Ecol	GAM	Rep_4	1	External	0.652	NA	100
France	full	Ecol	GAM	Rep_4	2	External	0.886	1	100
France	full	Ecol	GAM	Rep_5	1	External	0.614	NA	100
France	full	Ecol	GAM	Rep_5	2	External	0.644	NA	100
France	full	Ecol	GAM	Rep_6	1	External	0.646	NA	100
France	full	Ecol	GAM	Rep_6	2	External	0.738	NA	100
France	full	Ecol	GAM	Rep_7	1	External	0.639	NA	100
France	full	Ecol	GAM	Rep_7	2	External	0.592	NA	100
France	full	Ecol	GAM	Rep_8	1	External	0.657	NA	100
France	full	Ecol	GAM	Rep_8	2	External	0.796	NA	100
France	full	Ecol	GAM	Rep_9	1	External	0.577	NA	100
France	full	Ecol	GAM	Rep_9	2	External	0.699	NA	100
France	full	Ecol	GAM	Rep_10	1	External	0.617	NA	100
France	full	Ecol	GAM	Rep_10	2	External	0.699	NA	100
France	full	Ecol	GBM	Rep_1	1	External	0.793	NA	100
France	full	Ecol	GBM	Rep_1	2	External	0.935	NA	100
France	full	Ecol	GBM	Rep_2	1	External	0.913	-0.883	100
France	full	Ecol	GBM	Rep_2	2	External	0.577	NA	100
France	full	Ecol	GBM	Rep_3	1	External	0.528	-0.4	99.8
France	full	Ecol	GBM	Rep_3	2	External	0.692	NA	100
France	full	Ecol	GBM	Rep_4	1	External	0.63	-1	100
France	full	Ecol	GBM	Rep_4	2	External	0.877	NA	100
France	full	Ecol	GBM	Rep_5	1	External	0.814	-0.9	100
France	full	Ecol	GBM	Rep_5	2	External	0.786	NA	100
France	full	Ecol	GBM	Rep_6	1	External	0.663	NA	100
France	full	Ecol	GBM	Rep_6	2	External	0.932	NA	100
France	full	Ecol	GBM	Rep_7	1	External	0.514	-1	100
France	full	Ecol	GBM	Rep_7	2	External	0.669	NA	100
France	full	Ecol	GBM	Rep_8	1	External	0.707	-1	100
France	full	Ecol	GBM	Rep_8	2	External	0.887	NA	100
France	full	Ecol	GBM	Rep_9	1	External	0.891	-1	100
France	full	Ecol	GBM	Rep_9	2	External	0.925	NA	100
France	full	Ecol	GBM	Rep_10	1	External	0.721	-0.9	100
France	full	Ecol	GBM	Rep_10	2	External	0.658	NA	100
France	full	StepwiseVIF	GAM	Rep_1	1	External	0.733	-0.2	100
France	full	StepwiseVIF	GAM	Rep_1	2	External	0.524	NA	100
France	full	StepwiseVIF	GAM	Rep_2	1	External	0.701	NA	99.7
France	full	StepwiseVIF	GAM	Rep_2	2	External	0.524	NA	99.7
France	full	StepwiseVIF	GAM	Rep_3	1	External	0.608	NA	99.9
France	full	StepwiseVIF	GAM	Rep_3	2	External	0.582	NA	99.9
France	full	StepwiseVIF	GAM	Rep_4	1	External	0.696	0.27	100
France	full	StepwiseVIF	GAM	Rep_4	2	External	0.53	NA	100
France	full	StepwiseVIF	GAM	Rep_5	1	External	0.685	-0.5	99.5
France	full	StepwiseVIF	GAM	Rep_5	2	External	0.563	NA	99.8
France	full	StepwiseVIF	GAM	Rep_6	1	External	0.612	NA	99.9
France	full	StepwiseVIF	GAM	Rep_6	2	External	0.536	NA	99.7
France	full	StepwiseVIF	GAM	Rep_7	1	External	0.707	0.885	99.4
France	full	StepwiseVIF	GAM	Rep_7	2	External	0.553	NA	99.6
France	full	StepwiseVIF	GAM	Rep_8	1	External	0.667	NA	99.2
France	full	StepwiseVIF	GAM	Rep_8	2	External	0.557	NA	99.4
France	full	StepwiseVIF	GAM	Rep_9	1	External	0.701	0.143	99.5
France	full	StepwiseVIF	GAM	Rep_9	2	External	0.515	NA	100
France	full	StepwiseVIF	GAM	Rep_10	1	External	0.604	NA	99.8
France	full	StepwiseVIF	GAM	Rep_10	2	External	0.549	NA	99.8
France	full	StepwiseVIF	GBM	Rep_1	1	External	0.709	-0.5	100
France	full	StepwiseVIF	GBM	Rep_1	2	External	0.619	NA	100
France	full	StepwiseVIF	GBM	Rep_2	1	External	0.632	NA	99.1
France	full	StepwiseVIF	GBM	Rep_2	2	External	0.654	NA	99.7
France	full	StepwiseVIF	GBM	Rep_3	1	External	0.792	NA	99.9
France	full	StepwiseVIF	GBM	Rep_3	2	External	0.867	NA	99.8
France	full	StepwiseVIF	GBM	Rep_4	1	External	0.882	NA	100
France	full	StepwiseVIF	GBM	Rep_4	2	External	0.639	NA	99.9
France	full	StepwiseVIF	GBM	Rep_5	1	External	0.563	-0.5	99.5
France	full	StepwiseVIF	GBM	Rep_5	2	External	0.548	NA	99.9
France	full	StepwiseVIF	GBM	Rep_6	1	External	0.585	-0.5	100
France	full	StepwiseVIF	GBM	Rep_6	2	External	0.508	NA	99.9
France	full	StepwiseVIF	GBM	Rep_7	1	External	0.796	-1	99.6
France	full	StepwiseVIF	GBM	Rep_7	2	External	0.596	NA	99.6
France	full	StepwiseVIF	GBM	Rep_8	1	External	0.86	NA	99.5
France	full	StepwiseVIF	GBM	Rep_8	2	External	0.575	NA	99.6
France	full	StepwiseVIF	GBM	Rep_9	1	External	0.664	-1	99.5
France	full	StepwiseVIF	GBM	Rep_9	2	External	0.581	NA	100
France	full	StepwiseVIF	GBM	Rep_10	1	External	0.549	-1	99.2
France	full	StepwiseVIF	GBM	Rep_10	2	External	0.593	NA	99.8
France	thin	Ecol	GAM	Rep_1	1	External	0.869	0.576	100
France	thin	Ecol	GAM	Rep_1	2	External	0.592	NA	100
France	thin	Ecol	GAM	Rep_2	1	External	0.634	NA	100
France	thin	Ecol	GAM	Rep_2	2	External	0.568	NA	100
France	thin	Ecol	GAM	Rep_3	1	External	0.682	NA	100
France	thin	Ecol	GAM	Rep_3	2	External	0.511	NA	100
France	thin	Ecol	GAM	Rep_4	1	External	0.674	NA	100
France	thin	Ecol	GAM	Rep_4	2	External	0.511	NA	100
France	thin	Ecol	GAM	Rep_5	1	External	0.556	NA	100
France	thin	Ecol	GAM	Rep_5	2	External	0.59	NA	100
France	thin	Ecol	GAM	Rep_6	1	External	0.638	NA	100
France	thin	Ecol	GAM	Rep_6	2	External	0.53	NA	100
France	thin	Ecol	GAM	Rep_7	1	External	0.555	NA	100
France	thin	Ecol	GAM	Rep_7	2	External	0.58	NA	100
France	thin	Ecol	GAM	Rep_8	1	External	0.674	NA	99.9
France	thin	Ecol	GAM	Rep_8	2	External	0.544	NA	100
France	thin	Ecol	GAM	Rep_9	1	External	0.54	NA	100
France	thin	Ecol	GAM	Rep_9	2	External	0.559	NA	100
France	thin	Ecol	GAM	Rep_10	1	External	0.677	NA	100
France	thin	Ecol	GAM	Rep_10	2	External	0.64	NA	100
France	thin	Ecol	GBM	Rep_1	1	External	0.84	-0.618	100
France	thin	Ecol	GBM	Rep_1	2	External	0.559	NA	100
France	thin	Ecol	GBM	Rep_2	1	External	0.783	-0.4	100
France	thin	Ecol	GBM	Rep_2	2	External	0.531	NA	100
France	thin	Ecol	GBM	Rep_3	1	External	0.838	-0.738	100
France	thin	Ecol	GBM	Rep_3	2	External	0.503	NA	100
France	thin	Ecol	GBM	Rep_4	1	External	0.672	-0.8	100
France	thin	Ecol	GBM	Rep_4	2	External	0.763	NA	100
France	thin	Ecol	GBM	Rep_5	1	External	0.723	-1	100
France	thin	Ecol	GBM	Rep_5	2	External	0.678	-1	100
France	thin	Ecol	GBM	Rep_6	1	External	0.776	-0.8	100
France	thin	Ecol	GBM	Rep_6	2	External	0.766	NA	100
France	thin	Ecol	GBM	Rep_7	1	External	0.891	0.5	100
France	thin	Ecol	GBM	Rep_7	2	External	0.542	NA	100
France	thin	Ecol	GBM	Rep_8	1	External	0.682	0.086	100
France	thin	Ecol	GBM	Rep_8	2	External	0.566	NA	100
France	thin	Ecol	GBM	Rep_9	1	External	0.8	-1	100
France	thin	Ecol	GBM	Rep_9	2	External	0.763	NA	100
France	thin	Ecol	GBM	Rep_10	1	External	0.789	-0.6	100
France	thin	Ecol	GBM	Rep_10	2	External	0.734	NA	100
France	thin	StepwiseVIF	GAM	Rep_1	1	External	0.653	NA	100
France	thin	StepwiseVIF	GAM	Rep_1	2	External	0.525	NA	99.8
France	thin	StepwiseVIF	GAM	Rep_2	1	External	0.792	NA	99.2
France	thin	StepwiseVIF	GAM	Rep_2	2	External	0.506	NA	99.9
France	thin	StepwiseVIF	GAM	Rep_3	1	External	0.66	0.571	99.9
France	thin	StepwiseVIF	GAM	Rep_3	2	External	0.505	NA	99.5
France	thin	StepwiseVIF	GAM	Rep_4	1	External	0.878	NA	99.8
France	thin	StepwiseVIF	GAM	Rep_4	2	External	0.524	NA	100
France	thin	StepwiseVIF	GAM	Rep_5	1	External	0.653	NA	100
France	thin	StepwiseVIF	GAM	Rep_5	2	External	0.508	NA	99.8
France	thin	StepwiseVIF	GAM	Rep_6	1	External	0.668	NA	99.8
France	thin	StepwiseVIF	GAM	Rep_6	2	External	0.519	NA	100
France	thin	StepwiseVIF	GAM	Rep_7	1	External	0.617	NA	100
France	thin	StepwiseVIF	GAM	Rep_7	2	External	0.574	NA	99.9
France	thin	StepwiseVIF	GAM	Rep_8	1	External	0.63	NA	99.8
France	thin	StepwiseVIF	GAM	Rep_8	2	External	0.543	NA	100
France	thin	StepwiseVIF	GAM	Rep_9	1	External	0.636	0	99.8
France	thin	StepwiseVIF	GAM	Rep_9	2	External	0.538	NA	99.8
France	thin	StepwiseVIF	GAM	Rep_10	1	External	0.559	NA	100
France	thin	StepwiseVIF	GAM	Rep_10	2	External	0.552	NA	99.9
France	thin	StepwiseVIF	GBM	Rep_1	1	External	0.598	NA	100
France	thin	StepwiseVIF	GBM	Rep_1	2	External	0.503	NA	99.8
France	thin	StepwiseVIF	GBM	Rep_2	1	External	0.509	NA	99.7
France	thin	StepwiseVIF	GBM	Rep_2	2	External	0.644	NA	99.9
France	thin	StepwiseVIF	GBM	Rep_3	1	External	0.693	NA	100
France	thin	StepwiseVIF	GBM	Rep_3	2	External	0.553	NA	99.6
France	thin	StepwiseVIF	GBM	Rep_4	1	External	0.932	-0.5	99.8
France	thin	StepwiseVIF	GBM	Rep_4	2	External	0.645	NA	99.8
France	thin	StepwiseVIF	GBM	Rep_5	1	External	0.751	NA	100
France	thin	StepwiseVIF	GBM	Rep_5	2	External	0.564	NA	99.8
France	thin	StepwiseVIF	GBM	Rep_6	1	External	0.82	1	100
France	thin	StepwiseVIF	GBM	Rep_6	2	External	0.553	NA	99.9
France	thin	StepwiseVIF	GBM	Rep_7	1	External	0.557	NA	100
France	thin	StepwiseVIF	GBM	Rep_7	2	External	0.517	NA	100
France	thin	StepwiseVIF	GBM	Rep_8	1	External	0.799	NA	99.5
France	thin	StepwiseVIF	GBM	Rep_8	2	External	0.573	NA	100
France	thin	StepwiseVIF	GBM	Rep_9	1	External	0.68	NA	99.9
France	thin	StepwiseVIF	GBM	Rep_9	2	External	0.6	NA	99.9
France	thin	StepwiseVIF	GBM	Rep_10	1	External	0.787	NA	99.8
France	thin	StepwiseVIF	GBM	Rep_10	2	External	0.625	NA	99.9
